# Supplementary material for: Poor Iodine Knowledge, Coastal Region, and Non-Iodized Salt Consumption Linked to Low Urinary Iodine Excretion in Zhejiang Pregnant Women
Source: Nutrients. 2019 Feb 15;11(2):413. doi: 10.3390/nu11020413 (PMC6412776; doi:10.3390/nu11020413)
Supplement: Supplementary file 1 [file nutrients-11-00413-s001.zip]

Archive with 6 entries (5 files):
- Supplementary Materials/
- Supplementary Materials/Data on population in pregnancy.sav
- Supplementary Materials/Questionnaire.docx
- Supplementary Materials/Table S1.docx
- Supplementary Materials/Table S2.docx
- Supplementary Materials/~WRL2562.tmp
